# Supplementary material for: A Comprehensive, Affordable, Open-Source Hardware-Software Solution for Flexible Implementation of Complex Behaviors in Head-Fixed Mice
Source: eNeuro. 2023 Jun 26;10(6):ENEURO.0018-23.2023. doi: 10.1523/ENEURO.0018-23.2023 (PMC10306125; doi:10.1523/ENEURO.0018-23.2023)
Supplement: Extended Data 1 — Extended Data containing 3D files, all necessary code, example video clips, parts list, detailed build instructions and full software documentation. Download Extended Data 1, ZIP file. [file enu-eN-MNT-0018-23-s02.zip]

Archive with 134 entries (124 files):
- 3D files/LED-panel-holder.STL
- 3D files/servo-to-linear_actuator_3dmodel_video.mp4
- 3D files/servo-to-linear-actuator-translator.stl
- 3D files/spout-holder-for-linear-actuator.STL
- HERBs - 2AFC example.mp4
- HERBs - code/Arduino DUE/
- HERBs - code/Arduino DUE/due_tone_new.ino
- HERBs - code/Arduino_MEGA/
- HERBs - code/Arduino_MEGA/Arduino_MEGA.ino
- HERBs - code/DM/
- HERBs - code/DM/clear_licks.m
- HERBs - code/DM/create_2rates_table.m
- HERBs - code/DM/create_mixed_rates_table.m
- HERBs - code/DM/get_next_rates.m
- HERBs - code/DM/get_next_rates_single_panel.m
- HERBs - code/DM/get_next_spout.m
- HERBs - code/DM/get_no_punish_condition.m
- HERBs - code/DM/get_stim_start_delay.m
- HERBs - code/DM/get_time_center_spout_available.m
- HERBs - code/DM/init_DM.m
- HERBs - code/DM/next_state.m
- HERBs - code/DM/pick_rates.m
- HERBs - code/DM/process_wrong_spout.m
- HERBs - code/DM/reward_Callback_dm.m
- HERBs - code/DM/start_Callback.m
- HERBs - code/DM/start_state.m
- HERBs - code/DM/start_stimulus_with_delay.m
- HERBs - code/DM/state_machine_DM.m
- HERBs - code/DM/to_state_0.m
- HERBs - code/DM/to_state_1.m
- HERBs - code/DM/to_state_1_1.m
- HERBs - code/DM/to_state_1_2.m
- HERBs - code/DM/to_state_2.m
- HERBs - code/DM/to_state_3.m
- HERBs - code/DM/to_state_3_5.m
- HERBs - code/DM/to_state_4.m
- HERBs - code/DM/to_state_5.m
- HERBs - code/DM/update_rates.m
- HERBs - code/DM/verify_next_spout.m
- HERBs - code/Executables/
- HERBs - code/Executables/gui_default_settings_Decision_Making.mat
- HERBs - code/Executables/gui_default_settings_gonogo.mat
- HERBs - code/Executables/gui_default_settings_SS.mat
- HERBs - code/Executables/gui_settings_Decision_Making.mat
- HERBs - code/Executables/gui_settings_gonogo.mat
- HERBs - code/Executables/gui_settings_SS.mat
- HERBs - code/Executables/HERBs_2AFC.exe
- HERBs - code/Executables/HERBs_GoNoGo.exe
- HERBs - code/Executables/HERBs_Sensory_Stimulus.exe
- HERBs - code/Executables/readme/
- HERBs - code/Executables/readme/readme.txt
- HERBs - code/Executables/Runtime_installer/
- HERBs - code/Executables/Runtime_installer/MyAppInstaller_web.exe
- HERBs - code/general/
- HERBs - code/general/control_spouts.m
- HERBs - code/general/enint_Callback.m
- HERBs - code/general/fcom.m
- HERBs - code/general/from_file.m
- HERBs - code/general/from_forced_sequence.m
- HERBs - code/general/gui_settings_gonogo.mat
- HERBs - code/general/light_2_panel.m
- HERBs - code/general/light_Callback.m
- HERBs - code/general/loadStatus.m
- HERBs - code/general/print_settings.m
- HERBs - code/general/read_serial.m
- HERBs - code/general/reward_Callback.m
- HERBs - code/general/saveStatus.m
- HERBs - code/general/set_backgrounds.m
- HERBs - code/general/start_audio_sequence.m
- HERBs - code/general/start_audio_sequence_rate_disc.m
- HERBs - code/general/start_light_sequence.m
- HERBs - code/general/start_light_sequence_rate_disc.m
- HERBs - code/general/stim_start.m
- HERBs - code/general/stop_all_stims.m
- HERBs - code/general/stoprun.m
- HERBs - code/general/wait_for_ack.m
- HERBs - code/general/write_excel_file.m
- HERBs - code/gonogo/
- HERBs - code/gonogo/clear_licks_gonogo.m
- HERBs - code/gonogo/clr_timeout.m
- HERBs - code/gonogo/control_spouts_gonogo.m
- HERBs - code/gonogo/dac_to_zero.m
- HERBs - code/gonogo/gui_settings_gonogo.mat
- HERBs - code/gonogo/init_gonogo.m
- HERBs - code/gonogo/new_state.m
- HERBs - code/gonogo/print_settings_gonogo.m
- HERBs - code/gonogo/read_serial_gonogo.m
- HERBs - code/gonogo/set_defaults_gonogo.m
- HERBs - code/gonogo/start_audio_sequence_go.m
- HERBs - code/gonogo/start_audio_sequence_nogo.m
- HERBs - code/gonogo/start_go_stimulus.m
- HERBs - code/gonogo/start_gonogo.m
- HERBs - code/gonogo/start_light_sequence_go.m
- HERBs - code/gonogo/start_light_sequence_nogo.m
- HERBs - code/gonogo/start_nogo_stimulus.m
- HERBs - code/gonogo/state_machine.m
- HERBs - code/gonogo/stop_gonogo.m
- HERBs - code/gonogo/to_delay_period.m
- HERBs - code/gonogo/to_iti_long.m
- HERBs - code/gonogo/to_iti_short.m
- HERBs - code/gonogo/to_new_trial.m
- HERBs - code/gonogo/to_punishment_nogo.m
- HERBs - code/gonogo/to_punishment_timeout.m
- HERBs - code/gonogo/to_wait_after_lick.m
- HERBs - code/gonogo/to_wait_for_lick.m
- HERBs - code/gonogo/verify_next_trial_type.m
- HERBs - code/gui_default_settings_Decision_Making.mat
- HERBs - code/gui_default_settings_gonogo.mat
- HERBs - code/gui_default_settings_SS.mat
- HERBs - code/gui_settings_Decision_Making.mat
- HERBs - code/gui_settings_gonogo.mat
- HERBs - code/gui_settings_SS.mat
- HERBs - code/HERBs_2AFC.mlapp
- HERBs - code/HERBs_2AFC.prj
- HERBs - code/HERBs_GoNoGo.mlapp
- HERBs - code/HERBs_GoNoGo.prj
- HERBs - code/HERBs_Sensory_Stimulus.mlapp
- HERBs - code/HERBs_Sensory_Stimulus.prj
- HERBs - code/Source_code_for_APPs/
- HERBs - code/Source_code_for_APPs/HERBs_2AFC.m
- HERBs - code/Source_code_for_APPs/HERBs_GoNoGo.m
- HERBs - code/Source_code_for_APPs/HERBs_Sensory_Stimulus.m
- HERBs - code/SS/
- HERBs - code/SS/auditory_only_stimulus.m
- HERBs - code/SS/gui_settings_SS.mat
- HERBs - code/SS/init_SS.m
- HERBs - code/SS/Start_SS.m
- HERBs - code/SS/visual_and_auditory_stimulus.m
- HERBs - code/SS/visual_only_stimulus.m
- HERBs - GoBoGo example.mp4
- HERBs electrical hardware build instructions.pdf
- HERBs mechanical hardware build instructions.pdf
- HERBs_parts_list.xlsx
- Software Documentation.pdf
