# Supplementary material for: A Comprehensive, Affordable, Open-Source Hardware-Software Solution for Flexible Implementation of Complex Behaviors in Head-Fixed Mice
Source: eNeuro. 2023 Jun 26;10(6):ENEURO.0018-23.2023. doi: 10.1523/ENEURO.0018-23.2023 (PMC10306125; doi:10.1523/ENEURO.0018-23.2023)
Supplement: Extended Data 1 — Extended Data containing 3D files, all necessary code, example video clips, parts list, detailed build instructions and full software documentation. Download Extended Data 1, ZIP file. [file enu-eN-MNT-0018-23-s02.zip › HERBs - code/DM/create_2rates_table.m]

 function  create_2rates_table(app) 

 global rate_pair;
return;
min_rate = app.low_rate.Value;
max_rate = app.high_rate.Value;
max_ratio = app.max_ratio.Value;
  

% app.ActiveRatesTextArea.Text = 'test';

if 0
k = min_rate;
l = round(k*max_ratio);
rate_pair = zeros(2,1)';
rate_pair(:,:) = [k l] ;

    while l<=max_rate
        k = k + 1;
        l = round(k*max_ratio);
        rate_pair = [rate_pair ;  [k l]];
    end
%     ignore the last
    rate_pair =  rate_pair(1:end-1,:);
aa=1;
end
