# Supplementary material for: A Comprehensive, Affordable, Open-Source Hardware-Software Solution for Flexible Implementation of Complex Behaviors in Head-Fixed Mice
Source: eNeuro. 2023 Jun 26;10(6):ENEURO.0018-23.2023. doi: 10.1523/ENEURO.0018-23.2023 (PMC10306125; doi:10.1523/ENEURO.0018-23.2023)
Supplement: Extended Data 1 — Extended Data containing 3D files, all necessary code, example video clips, parts list, detailed build instructions and full software documentation. Download Extended Data 1, ZIP file. [file enu-eN-MNT-0018-23-s02.zip › HERBs - code/DM/create_mixed_rates_table.m]

function create_mixed_rates_table(app)

global randbuf randptr;
global randbuf_seed;
if  0 %~app.single_panel.Value
    n = str2double(app.mixed_rates_number_of_steps.Value)  -1 ;
    randbuf = randperm(n);
else
    %  single panel modedifficulty_selected
%     m = str2double(app.mixed_rates_number_of_steps.Value) ;
    m = 4;
    randbuf_seed = [2:m   (2*m):-1:(m+2) ];
    randbuf = randbuf_seed(randperm(length(randbuf_seed)));
end
    
randptr = 1;

%   n = n(randperm(length(n)))
