# Supplementary material for: A Comprehensive, Affordable, Open-Source Hardware-Software Solution for Flexible Implementation of Complex Behaviors in Head-Fixed Mice
Source: eNeuro. 2023 Jun 26;10(6):ENEURO.0018-23.2023. doi: 10.1523/ENEURO.0018-23.2023 (PMC10306125; doi:10.1523/ENEURO.0018-23.2023)
Supplement: Extended Data 1 — Extended Data containing 3D files, all necessary code, example video clips, parts list, detailed build instructions and full software documentation. Download Extended Data 1, ZIP file. [file enu-eN-MNT-0018-23-s02.zip › HERBs - code/DM/get_next_spout.m]

function [next_spout] = get_next_spout(app) 

global previous_spout;
global randbuf_left  randbuf_right randptr  lightval;
global randfornext;
global correct_L correct_R bias_ptr bias_buffer_size;


if app.light2.Value
    randd = rand;
        if randd  >  (app.per_R.Value)/100
           next_spout = 0;    % left
        else
           next_spout = 1;    % right
        end
        
%        look at consecutice spouts number and flip if needed
        if app.usefile.Value == 0 && app.forced_sequence.Value == 0
                next_spout = verify_next_spout(app,next_spout);
        else
                if app.forced_sequence.Value
                    next_spout = from_forced_sequence(app);
                else
                    next_spout = from_file(app);
                end
        end
        
        if next_spout == 0
            lightval = 0;
        else
            lightval = 7;
        end
            
else  % 6 panel case ----------------------------------------------------------------------------------------------------------------
   
%    6 panel case

    
    randfornext = rand;
    
    % percentage decided here
    
    %     6 panel mode
     if (100*randfornext) < (app.percentage_of_training_trials.Value)
    %         do 2 panel instead of 6 panel
    
       if rand  >  (app.per_R.Value)/100
           next_spout = 0;    % left
        else
           next_spout = 1;    % right
        end

%        look at consecutice spouts number and flip if needed
        next_spout = verify_next_spout(app,next_spout);
        
        if app.usefile.Value == 0 && app.forced_sequence.Value == 0
                next_spout = verify_next_spout(app,next_spout);
        else
                if app.forced_sequence.Value
                    next_spout = from_forced_sequence(app);
                else
                    next_spout = from_file(app);
                end
        end
        
         if next_spout == 0
             lightval = 0;
         else
             lightval = 7;
         end
    
     else
%          test trial (not training)
            idx = ceil(randptr/2);

            if mod(randptr,2) == 0  % even, odd
                lightval = randbuf_left(idx);    %odd
            else
                lightval = randbuf_right(idx);  % even
            end
        %     lightval = randbuf(randptr);

           if lightval < 4
                next_spout = 0; % left
            else
                next_spout = 1;  % right
            end

            randptr = 1 + mod(randptr,6);
            if randptr == 1
                randbuf_left = randperm(3);
                randbuf_right = 3 + randperm(3);
            end
         
         % do nothing
     end
    

end   % ---------------------------------------------------------------------------------------------------------------------------------
 
% see if bias correction active
if app.biason.Value
    %  override_next_spout next_spout_value;
    % do only if enough data
    if bias_ptr > bias_buffer_size
        correct_lefts = sum(correct_L((bias_ptr -bias_buffer_size+1 ):bias_ptr ));
        correct_rights =  sum(correct_R((bias_ptr -bias_buffer_size+1 ):bias_ptr ));
        
%         if the difference exceeds the limit then force
%         see if too different
        if (correct_lefts - correct_rights) > (app.bias_diff.Value)
%             too many more correct lefts, force  a right
            next_spout = 1;
            fprintf('!!!! right forced !!!!!!!!!!!!!!!!')
        elseif (correct_rights - correct_lefts) > (app.bias_diff.Value)
%             too many more correct rights, force  a left
            next_spout = 0;
            fprintf('!!!! left forced !!!!!!!!!!!!!!!!')
        end
    end
end

previous_spout = next_spout;
%  lightval

 %fprintf('next spout =========%d========== \n',lightval);
