# Supplementary material for: A Comprehensive, Affordable, Open-Source Hardware-Software Solution for Flexible Implementation of Complex Behaviors in Head-Fixed Mice
Source: eNeuro. 2023 Jun 26;10(6):ENEURO.0018-23.2023. doi: 10.1523/ENEURO.0018-23.2023 (PMC10306125; doi:10.1523/ENEURO.0018-23.2023)
Supplement: Extended Data 1 — Extended Data containing 3D files, all necessary code, example video clips, parts list, detailed build instructions and full software documentation. Download Extended Data 1, ZIP file. [file enu-eN-MNT-0018-23-s02.zip › HERBs - code/DM/get_no_punish_condition.m]

function  cond = get_no_punish_condition(app)
global lightval;
global training_rate_selected;

 if app.SideDiscrimination.Value % if no punish on test panels
        cond = (app.no_test_punishment.Value && lightval >0 && lightval<7 ) ;
 else
         cond = app.no_test_punishment_rd.Value  && training_rate_selected;
 end     
  
