# Supplementary material for: A Comprehensive, Affordable, Open-Source Hardware-Software Solution for Flexible Implementation of Complex Behaviors in Head-Fixed Mice
Source: eNeuro. 2023 Jun 26;10(6):ENEURO.0018-23.2023. doi: 10.1523/ENEURO.0018-23.2023 (PMC10306125; doi:10.1523/ENEURO.0018-23.2023)
Supplement: Extended Data 1 — Extended Data containing 3D files, all necessary code, example video clips, parts list, detailed build instructions and full software documentation. Download Extended Data 1, ZIP file. [file enu-eN-MNT-0018-23-s02.zip › HERBs - code/DM/get_time_center_spout_available.m]

function tcsa = get_time_center_spout_available(app)
global delay_rand_buffer delay_randptr;
global previous_tcsa;
global wrong_spout;


if app.Stable_Delays.Value
% stable delays read from gui    
    tcsa = app.time_center_spout_available.Value;
elseif ~app.Variable_TCSA.Value
%     not variable tcsa read from gui
    tcsa = app.time_center_spout_available_fixed.Value;
else
%     variable tcsa 
% if wrong  spout  and retrain mode then use old value
        if app.retrial_mode.Value && ~isempty(previous_tcsa) && wrong_spout
            disp('previous tcsa used');
            tcsa = previous_tcsa;
            wrong_spout = 0;
        else   
              % read delay from table
           tcsa = delay_rand_buffer(delay_randptr);
            delay_randptr = 1 + mod(delay_randptr,numel(delay_rand_buffer));
            if delay_randptr == 1
                delay_rand_buffer = delay_rand_buffer(randperm(numel(delay_rand_buffer)));
            end
        end
        fprintf('%4.3f tcsa = %4.3f \n',toc,tcsa);
end
previous_tcsa = tcsa;
