# Supplementary material for: A Comprehensive, Affordable, Open-Source Hardware-Software Solution for Flexible Implementation of Complex Behaviors in Head-Fixed Mice
Source: eNeuro. 2023 Jun 26;10(6):ENEURO.0018-23.2023. doi: 10.1523/ENEURO.0018-23.2023 (PMC10306125; doi:10.1523/ENEURO.0018-23.2023)
Supplement: Extended Data 1 — Extended Data containing 3D files, all necessary code, example video clips, parts list, detailed build instructions and full software documentation. Download Extended Data 1, ZIP file. [file enu-eN-MNT-0018-23-s02.zip › HERBs - code/DM/pick_rates.m]

function     [left_rate, right_rate,single_panel_rate ] = pick_rates(app,difficulty,next_spout)

global rate_table number_of_difficulty_levels;

single_panel_rate = [];
left_rate = [];
right_rate = [];

ctr = ceil(length(rate_table)/2);
lvl = ctr - difficulty;  

if ~app.single_panel.Value
    %                pick on difficulty level
        if next_spout == 0  % left
           if app.higher_rate_correct.Value 
               left_rate = rate_table(ctr+lvl);
               right_rate = rate_table(ctr-lvl);
           else
               left_rate = rate_table(ctr-lvl);
               right_rate = rate_table(ctr+lvl);
           end
        else  % right
           if app.higher_rate_correct.Value 
               left_rate = rate_table(ctr-lvl);
               right_rate = rate_table(ctr+lvl);
           else
               left_rate = rate_table(ctr+lvl);
               right_rate = rate_table(ctr-lvl);
           end
        end
else

        if next_spout == 0  % left
           if app.higher_rate_correct.Value 
               single_panel_rate = rate_table(ctr-lvl);
           else
               single_panel_rate = rate_table(ctr+lvl);
           end
        else  % right
           if app.higher_rate_correct.Value 
               single_panel_rate = rate_table(ctr+lvl);
           else
               single_panel_rate = rate_table(ctr-lvl);
           end
        end

end
