# Supplementary material for: A Comprehensive, Affordable, Open-Source Hardware-Software Solution for Flexible Implementation of Complex Behaviors in Head-Fixed Mice
Source: eNeuro. 2023 Jun 26;10(6):ENEURO.0018-23.2023. doi: 10.1523/ENEURO.0018-23.2023 (PMC10306125; doi:10.1523/ENEURO.0018-23.2023)
Supplement: Extended Data 1 — Extended Data containing 3D files, all necessary code, example video clips, parts list, detailed build instructions and full software documentation. Download Extended Data 1, ZIP file. [file enu-eN-MNT-0018-23-s02.zip › HERBs - code/DM/reward_Callback_dm.m]

% --- Executes on button press in reward1.
function reward_Callback_dm(app,str)
% hObject    handle to reward1 (see GCBO)
% eventdata  reserved - to be defined in a future version of MATLAB
% handles    structure with handles and user data (see GUIDATA)
global arduino;
global reward_denied;

% potentially deny rewards only in retrial mode  5/2/2023
if app.retrial_mode.Value
        % if reward_denied && app.training_reward.Value        old code befo
        if reward_denied && (rand  >  (app.percent_retrial_rewards.Value)/100 )
                fprintf('%4.3f reward denied \n',toc);
                return; 
        end
end

switch str
    case 'R'
        write(arduino,'x',"uint8");  %right
        fprintf('%4.3f reward_R \n',toc);
    case 'L'
        write(arduino,'y',"uint8"); %left
        fprintf('%4.3f reward_L \n',toc);
    case 'C'
        write(arduino,'z',"uint8"); % center
        fprintf('%4.3f reward_C \n',toc);
end
