# Supplementary material for: A Comprehensive, Affordable, Open-Source Hardware-Software Solution for Flexible Implementation of Complex Behaviors in Head-Fixed Mice
Source: eNeuro. 2023 Jun 26;10(6):ENEURO.0018-23.2023. doi: 10.1523/ENEURO.0018-23.2023 (PMC10306125; doi:10.1523/ENEURO.0018-23.2023)
Supplement: Extended Data 1 — Extended Data containing 3D files, all necessary code, example video clips, parts list, detailed build instructions and full software documentation. Download Extended Data 1, ZIP file. [file enu-eN-MNT-0018-23-s02.zip › HERBs - code/DM/start_stimulus_with_delay.m]

function del = start_stimulus_with_delay(app)
global stimtimer arduino;

    % side discrimination
%     stimtimer.TasksToExecute =  app.number_of_stim_cycles.Value;
    stimtimer.StartDelay = get_stim_start_delay(app); % get delay from random buffer or fixed value
%     stimtimer.Period = (app.stim_cycle_duration.Value);
    del = stimtimer.StartDelay ;
    
if app.RateDiscrimination.Value  
    
    stimtimer.TasksToExecute = 1;
    stimtimer.Period = app.stim_duration_rate_disc.Value;

end
    start(stimtimer);
