# Supplementary material for: A Comprehensive, Affordable, Open-Source Hardware-Software Solution for Flexible Implementation of Complex Behaviors in Head-Fixed Mice
Source: eNeuro. 2023 Jun 26;10(6):ENEURO.0018-23.2023. doi: 10.1523/ENEURO.0018-23.2023 (PMC10306125; doi:10.1523/ENEURO.0018-23.2023)
Supplement: Extended Data 1 — Extended Data containing 3D files, all necessary code, example video clips, parts list, detailed build instructions and full software documentation. Download Extended Data 1, ZIP file. [file enu-eN-MNT-0018-23-s02.zip › HERBs - code/DM/to_state_1_2.m]

function to_state_1_2(app)
global state rtimer;
global state12_start_time;
global sdata lick_detected;

state  = '1_2';
app.statenumber.Text = state;
stop(rtimer);

% rtimer.StartDelay = app.time_center_spout_available.Value;
rtimer.StartDelay = get_time_center_spout_available(app);
start(rtimer);

tm = rtimer.StartDelay  - app.tcsa_lick_time_window.Value;
 
 if tm > 0
        licktimer = timer;
        licktimer.ExecutionMode ='singleshot';
        licktimer.TimerFcn = {@clear_licks};
        start(licktimer);
 end

% state2_start_time = toc;
state12_start_time =  toc;  % forces reward to be given immediately
fprintf('%4.3f to_state_1_2 \n',toc);

sdata = [];     %  clear licks
lick_detected = 0;
