# Supplementary material for: A Comprehensive, Affordable, Open-Source Hardware-Software Solution for Flexible Implementation of Complex Behaviors in Head-Fixed Mice
Source: eNeuro. 2023 Jun 26;10(6):ENEURO.0018-23.2023. doi: 10.1523/ENEURO.0018-23.2023 (PMC10306125; doi:10.1523/ENEURO.0018-23.2023)
Supplement: Extended Data 1 — Extended Data containing 3D files, all necessary code, example video clips, parts list, detailed build instructions and full software documentation. Download Extended Data 1, ZIP file. [file enu-eN-MNT-0018-23-s02.zip › HERBs - code/DM/to_state_3_5.m]

function to_state_3_5(app,flag)
global state rtimer;
global spout1pos spout2pos;
global arduino;
global stimtimer;
global punishment_given;

punishment_given = flag;
state  = '3_5';
app.statenumber.Text = state;
stop(rtimer);
% spouts to rest
control_spouts(spout1pos.rest,spout2pos.rest,app);
rtimer.StartDelay = app.punishment_tone_time.Value ;
start(rtimer);
fprintf('%4.3f to_state_3_5\n',toc);
% stop(stimtimer);
stop_all_stims();
% light_off(0,0,app); 

% only give punishment if punishment_active is true
if flag
%     start noise
% first initialize the audio volume
        vol = app.punishment_volume.Value;
        write(arduino,['a' vol],"uint8");

% 3 for both ch,    2 for noise
        write(arduino,['=' 1 'e' 3 2 40],"uint8");
        fprintf('%4.3f noise_start \n',toc);

%    also give airpuff if value > 0
    if (app.airpuff_duration.Value) > 0
        write(arduino,'d',"uint8");  %r
        fprintf('%4.3f air_puff \n',toc);
    end
end
