# Supplementary material for: A Comprehensive, Affordable, Open-Source Hardware-Software Solution for Flexible Implementation of Complex Behaviors in Head-Fixed Mice
Source: eNeuro. 2023 Jun 26;10(6):ENEURO.0018-23.2023. doi: 10.1523/ENEURO.0018-23.2023 (PMC10306125; doi:10.1523/ENEURO.0018-23.2023)
Supplement: Extended Data 1 — Extended Data containing 3D files, all necessary code, example video clips, parts list, detailed build instructions and full software documentation. Download Extended Data 1, ZIP file. [file enu-eN-MNT-0018-23-s02.zip › HERBs - code/DM/to_state_5.m]

function to_state_5(app)
global state rtimer;

state  = '5';
app.statenumber.Text = state;
stop(rtimer);
rtimer.StartDelay = app.punishment_rest_time.Value -   app.punishment_tone_time.Value;    
start(rtimer);
fprintf('%4.3f to_state_5\n',toc);
