# Supplementary material for: A Comprehensive, Affordable, Open-Source Hardware-Software Solution for Flexible Implementation of Complex Behaviors in Head-Fixed Mice
Source: eNeuro. 2023 Jun 26;10(6):ENEURO.0018-23.2023. doi: 10.1523/ENEURO.0018-23.2023 (PMC10306125; doi:10.1523/ENEURO.0018-23.2023)
Supplement: Extended Data 1 — Extended Data containing 3D files, all necessary code, example video clips, parts list, detailed build instructions and full software documentation. Download Extended Data 1, ZIP file. [file enu-eN-MNT-0018-23-s02.zip › HERBs - code/DM/verify_next_spout.m]

function         next_spout = verify_next_spout(app,next_spout)

global previous_spout number_of_consecutive_alternating_spouts number_of_consecutive_identical_spouts;

if app.override.Value == 0
    if next_spout == previous_spout
        number_of_consecutive_alternating_spouts  =  0;    
        number_of_consecutive_identical_spouts = number_of_consecutive_identical_spouts  + 1;
        if number_of_consecutive_identical_spouts >= 2
            number_of_consecutive_identical_spouts  =  0;
            next_spout = xor(next_spout,1);
        end
    else
        number_of_consecutive_identical_spouts  =  0;
        number_of_consecutive_alternating_spouts = number_of_consecutive_alternating_spouts + 1;
        if number_of_consecutive_alternating_spouts >= 4
            number_of_consecutive_alternating_spouts  =  0;
            number_of_consecutive_identical_spouts = number_of_consecutive_identical_spouts  + 1;
            next_spout = xor(next_spout,1);
        end
    end
end 
