# Supplementary material for: A Comprehensive, Affordable, Open-Source Hardware-Software Solution for Flexible Implementation of Complex Behaviors in Head-Fixed Mice
Source: eNeuro. 2023 Jun 26;10(6):ENEURO.0018-23.2023. doi: 10.1523/ENEURO.0018-23.2023 (PMC10306125; doi:10.1523/ENEURO.0018-23.2023)
Supplement: Extended Data 1 — Extended Data containing 3D files, all necessary code, example video clips, parts list, detailed build instructions and full software documentation. Download Extended Data 1, ZIP file. [file enu-eN-MNT-0018-23-s02.zip › HERBs - code/general/control_spouts.m]

function control_spouts(s1,s2,app)
global arduino;
global current_servo_position;


switch s1
    case app.sp1rest.Value
        temp1 = 20;
    case app.sp1ext.Value
        temp1 = 40;
    otherwise
        temp1 = 0;
end
switch s2
    case app.sp2rest.Value
        temp2 = 20;
    case app.sp2ext.Value
        temp2 = 40;
    otherwise
        temp2 = 0;
end


if app.servo.Value
    s1 = s1*6;
    s1 = 180 - s1;
    s2 = s2*6;
    temp = 1;
else
    temp = 0;
end


fprintf('%4.3f spouts_%d_%d   \n',toc, (s1),(s2));

write(arduino,['i' char(s1) char(temp1),temp],"uint8"'); % center
write(arduino,['j' char(s2) char(temp2),temp],"uint8"); % sides
current_servo_position = [s1,s2];
