# Supplementary material for: A Comprehensive, Affordable, Open-Source Hardware-Software Solution for Flexible Implementation of Complex Behaviors in Head-Fixed Mice
Source: eNeuro. 2023 Jun 26;10(6):ENEURO.0018-23.2023. doi: 10.1523/ENEURO.0018-23.2023 (PMC10306125; doi:10.1523/ENEURO.0018-23.2023)
Supplement: Extended Data 1 — Extended Data containing 3D files, all necessary code, example video clips, parts list, detailed build instructions and full software documentation. Download Extended Data 1, ZIP file. [file enu-eN-MNT-0018-23-s02.zip › HERBs - code/general/fcom.m]

function devs = fcom()
Skey = 'HKEY_LOCAL_MACHINE\HARDWARE\DEVICEMAP\SERIALCOMM';
% Find connected serial devices and clean up the output
[~, list] = dos(['REG QUERY ' Skey]);
list = strread(list,'%s','delimiter',' ');
coms = 0;
for i = 1:numel(list)
  if strcmp(list{i}(1:3),'COM')
      if ~iscell(coms)
          coms = list(i);
      else
          coms{end+1} = list{i};
      end
  end
end
key = 'HKEY_LOCAL_MACHINE\SYSTEM\CurrentControlSet\Enum\USB\';
% Find all installed USB devices entries and clean up the output
[~, vals] = dos(['REG QUERY ' key ' /s /f "FriendlyName" /t "REG_SZ"']);
vals = textscan(vals,'%s','delimiter','\t');
vals = cat(1,vals{:});
out = 0;
% Find all friendly name property entries
for i = 1:numel(vals)
  if strcmp(vals{i}(1:min(12,end)),'FriendlyName')
      if ~iscell(out)
          out = vals(i);
      else
          out{end+1} = vals{i};
      end
  end
end
% Compare friendly name entries with connected ports and generate output
for i = 1:numel(coms)
  match = strfind(out,[coms{i},')']);
  ind = 0;
  for j = 1:numel(match)
      if ~isempty(match{j})
          ind = j;
      end
  end
  if ind ~= 0
      com = str2double(coms{i}(4:end));
% Trim the trailing ' (COM##)' from the friendly name - works on ports from 1 to 99
      if com > 9
          length = 8;
      else
          length = 7;
      end
      devs{i,1} = out{ind}(27:end-length);
      devs{i,2} = com;
  end
end
aa= 1;
