# Supplementary material for: A Comprehensive, Affordable, Open-Source Hardware-Software Solution for Flexible Implementation of Complex Behaviors in Head-Fixed Mice
Source: eNeuro. 2023 Jun 26;10(6):ENEURO.0018-23.2023. doi: 10.1523/ENEURO.0018-23.2023 (PMC10306125; doi:10.1523/ENEURO.0018-23.2023)
Supplement: Extended Data 1 — Extended Data containing 3D files, all necessary code, example video clips, parts list, detailed build instructions and full software documentation. Download Extended Data 1, ZIP file. [file enu-eN-MNT-0018-23-s02.zip › HERBs - code/general/from_file.m]

function [next_spout] = from_file(app)

global from_file_count fidtxt type run;

next_spout = 0;

if from_file_count == 0
%     read new line

    c = fgets(fidtxt);
    if c == -1
        run = 0;
        return;
    end
    
    q = textscan(c,'%d %c');
    from_file_count = q{1};
    type = q{2};
    from_file_count = from_file_count - 1;

else
%     continue
    from_file_count = from_file_count - 1;
    
end

if strcmp(type,'L')
    next_spout = 0;
else
    next_spout = 1;
end
    
    
