# Supplementary material for: A Comprehensive, Affordable, Open-Source Hardware-Software Solution for Flexible Implementation of Complex Behaviors in Head-Fixed Mice
Source: eNeuro. 2023 Jun 26;10(6):ENEURO.0018-23.2023. doi: 10.1523/ENEURO.0018-23.2023 (PMC10306125; doi:10.1523/ENEURO.0018-23.2023)
Supplement: Extended Data 1 — Extended Data containing 3D files, all necessary code, example video clips, parts list, detailed build instructions and full software documentation. Download Extended Data 1, ZIP file. [file enu-eN-MNT-0018-23-s02.zip › HERBs - code/general/from_forced_sequence.m]

function [next_spout] = from_forced_sequence(app)

global forced_left_count  forced_right_count; 


if forced_left_count > 0
    next_spout = 0;
    forced_left_count = forced_left_count - 1;
    if forced_left_count == 0
       forced_right_count = app.number_of_rights.Value;
    end
else
    next_spout = 1;
    forced_right_count = forced_right_count - 1;
    if forced_right_count == 0
       forced_left_count = app.number_of_lefts.Value;
    end
end
