# Supplementary material for: A Comprehensive, Affordable, Open-Source Hardware-Software Solution for Flexible Implementation of Complex Behaviors in Head-Fixed Mice
Source: eNeuro. 2023 Jun 26;10(6):ENEURO.0018-23.2023. doi: 10.1523/ENEURO.0018-23.2023 (PMC10306125; doi:10.1523/ENEURO.0018-23.2023)
Supplement: Extended Data 1 — Extended Data containing 3D files, all necessary code, example video clips, parts list, detailed build instructions and full software documentation. Download Extended Data 1, ZIP file. [file enu-eN-MNT-0018-23-s02.zip › HERBs - code/general/light_2_panel.m]

function light_2_panel(app)

global reward_spout;
global lightval;
global light_count;
global vlpair;

        if reward_spout == 0  % left
            lightval = 0;   
            vlpair = [0 5];
            if app.allleds.Value || app.full_panel_training.Value
%                 light_Callback(vlpair(1),4);  % page 4 all leds on
                start_light_sequence(app,vlpair(1),4);  % page 4 all leds on
            else
%                 light_Callback(vlpair(1),vlpair(2));
                start_light_sequence(app,vlpair(1),vlpair(2));
            end
            fprintf('%4.3f light_on_%d_%d \n',toc,0,light_count);
            fprintf('%4.3f Stim_start_L\n',toc);
        else  % right 
%             lightval = 9; 
            lightval = 7; 
            vlpair = [2 5];
            if app.allleds.Value || app.full_panel_training.Value
%                 light_Callback(vlpair(1),4);  % page 4 all leds on
                start_light_sequence(app,vlpair(1),4);  % page 4 all leds on
            else
%                 light_Callback(vlpair(1),vlpair(2));
                start_light_sequence(app,vlpair(1),vlpair(2));
            end
            fprintf('%4.3f light_on_%d_%d \n',toc,7,light_count);  % GL edit change "2" to "lightval"
            fprintf('%4.3f Stim_start_R\n',toc);
        end
