# Supplementary material for: A Comprehensive, Affordable, Open-Source Hardware-Software Solution for Flexible Implementation of Complex Behaviors in Head-Fixed Mice
Source: eNeuro. 2023 Jun 26;10(6):ENEURO.0018-23.2023. doi: 10.1523/ENEURO.0018-23.2023 (PMC10306125; doi:10.1523/ENEURO.0018-23.2023)
Supplement: Extended Data 1 — Extended Data containing 3D files, all necessary code, example video clips, parts list, detailed build instructions and full software documentation. Download Extended Data 1, ZIP file. [file enu-eN-MNT-0018-23-s02.zip › HERBs - code/general/print_settings.m]

function print_settings(app)

% create header containing parameter information
hhh = fieldnames(app);
for i = 1:length(hhh)
   s = app.(hhh{i});
   if strcmp(s.Type,'uieditfield')
            fprintf('%s     %s \n',hhh{i}, s.Value);
    end
end

for i = 1:length(hhh)
   s = app.(hhh{i});
   if strcmp(s.Type,'uinumericeditfield')
            fprintf('%s     %4.1f \n',hhh{i}, s.Value);
    end
end

for i = 1:length(hhh)
   s = app.(hhh{i});
   if strcmp(s.Type,'uicheckbox')
            fprintf('%s     %d \n',hhh{i}, s.Value);
    end
end


s = char(app.RatesTextArea.Value);
[r,c] = size(s);

fprintf('\nRate Discrimination Rates\n');
for i = 1:r
fprintf('%s\n',s(i,:));
end
