# Supplementary material for: A Comprehensive, Affordable, Open-Source Hardware-Software Solution for Flexible Implementation of Complex Behaviors in Head-Fixed Mice
Source: eNeuro. 2023 Jun 26;10(6):ENEURO.0018-23.2023. doi: 10.1523/ENEURO.0018-23.2023 (PMC10306125; doi:10.1523/ENEURO.0018-23.2023)
Supplement: Extended Data 1 — Extended Data containing 3D files, all necessary code, example video clips, parts list, detailed build instructions and full software documentation. Download Extended Data 1, ZIP file. [file enu-eN-MNT-0018-23-s02.zip › HERBs - code/general/saveStatus.m]

  function state = saveStatus(app,fn)
            
    h = findobj(app.figure1,'Type','uicheckbox');
    xa = [];
    ya = [];
    state.checkboxes_value = xa;
    state.checkboxes_tag =  ya;
    if ~isempty(h)
        xarr = zeros(length(h),1);
        for i = 1:length(h)
           xa(i) = h(i).Value;
           ya{i} = h(i).Tag;
        end
        state.checkboxes_value = xa;
        state.checkboxes_tag =  ya;
    end

     h = findobj(app.figure1,'Type','uieditfield');
    xa = [];
    ya = [];
    state.editfields_value = xa;
    state.editfields_tag =  ya;
     if ~isempty(h)
         for i = 1:length(h)
            xa{i} = h(i).Value;
            ya{i} = h(i).Tag;
         end
        state.editfields_value = xa;
        state.editfields_tag =  ya;
     end

     h = findobj(app.figure1,'Type','uinumericeditfield');
    xa = [];
    ya = [];
    state.numeric_editfields_value = xa;
    state.numeric_editfields_tag =  ya;
    if ~isempty(h)
         for i = 1:length(h)
            xa{i} = h(i).Value;
            ya{i} = h(i).Tag;
         end
        state.numeric_editfields_value = xa;
        state.numeric_editfields_tag =  ya;
     end

     h = findobj(app.figure1,'Type','uiradiobutton');
    xa = [];
    ya = [];
    state.radiobuttons_value = xa;
    state.radiobuttons_tag =  ya;
     if ~isempty(h)
         for i = 1:length(h)
            xa{i} = h(i).Value;
            ya{i} = h(i).Tag;
         end
        state.radiobuttons_value = xa;
        state.radiobuttons_tag =  ya;
     end

     h = findobj(app.figure1,'Type','uiDropDown');
    xa = [];
    ya = [];
    state.dropdowns_value = xa;
    state.dropdowns_tag =  ya;
     if ~isempty(h)
         for i = 1:length(h)
                 xa{i} = h(i).Value;
                  ya{i} = h(i).Tag;
          end
        state.dropdowns_value = xa;
        state.dropdowns_tag =  ya;
     end
     

   ps = app.figure1.Position;
   save(fn,'state','ps');

  end
