# Supplementary material for: A Comprehensive, Affordable, Open-Source Hardware-Software Solution for Flexible Implementation of Complex Behaviors in Head-Fixed Mice
Source: eNeuro. 2023 Jun 26;10(6):ENEURO.0018-23.2023. doi: 10.1523/ENEURO.0018-23.2023 (PMC10306125; doi:10.1523/ENEURO.0018-23.2023)
Supplement: Extended Data 1 — Extended Data containing 3D files, all necessary code, example video clips, parts list, detailed build instructions and full software documentation. Download Extended Data 1, ZIP file. [file enu-eN-MNT-0018-23-s02.zip › HERBs - code/general/set_backgrounds.m]

function set_backgrounds(app)
ac = [0.75 1 1];
dc =  [0.94 0.94 0.94] ;

if app.DM.Value
    app.Panel_DM.BackgroundColor  = ac;
    app.ButtonGroup_DM.BackgroundColor = ac;
    app.StimulusPanel.BackgroundColor  =dc;
    app.ButtonGroup_SS.BackgroundColor = dc;
    app.LeftRightButtonGroup.BackgroundColor = dc;
    app.NoiseToneButtonGroup.BackgroundColor = dc;
    
else
    app.Panel_DM.BackgroundColor  = dc;
    app.ButtonGroup_DM.BackgroundColor = dc;
    app.StimulusPanel.BackgroundColor  =ac;
    app.ButtonGroup_SS.BackgroundColor = ac;
    app.LeftRightButtonGroup.BackgroundColor = ac;
    app.NoiseToneButtonGroup.BackgroundColor = ac;
end
