# Supplementary material for: A Comprehensive, Affordable, Open-Source Hardware-Software Solution for Flexible Implementation of Complex Behaviors in Head-Fixed Mice
Source: eNeuro. 2023 Jun 26;10(6):ENEURO.0018-23.2023. doi: 10.1523/ENEURO.0018-23.2023 (PMC10306125; doi:10.1523/ENEURO.0018-23.2023)
Supplement: Extended Data 1 — Extended Data containing 3D files, all necessary code, example video clips, parts list, detailed build instructions and full software documentation. Download Extended Data 1, ZIP file. [file enu-eN-MNT-0018-23-s02.zip › HERBs - code/general/start_audio_sequence.m]

function start_audio_sequence(app)
global arduino reward_spout;

write(arduino,'a',"uint8");
audio_volume = app.volume.Value;
write(arduino,audio_volume,"uint8");
% fprintf('audio volume = %d \n',audio_volume);


tf = round(str2double(app.TonePitchkHzDropDown.Value));

if app.white_noise.Value
     mbank = 2;
else
    mbank = 1;
end
write(arduino,['=' tf],"uint8");  % skip (for frequency)


ncyc = app.number_of_stim_cycles.Value;
up_ms = round(1000*app.stim_duration.Value);
low_ms =round(1000*(app.stim_cycle_duration.Value - app.stim_duration.Value));

ncycles_l = mod(ncyc,256);
ncycles_h = floor(ncyc/256);

up_l=  mod(up_ms,256); 
up_h =  floor(up_ms/256); 
low_l =  mod(low_ms,256); 
low_h =  floor(low_ms/256); 


switch reward_spout
    case 0  % left
        write(arduino,['m'  up_l up_h low_l low_h ncycles_l ncycles_h  mbank 10 ],"uint8");
    case 1 % right 
        write(arduino,['n'  up_l up_h low_l low_h ncycles_l ncycles_h  mbank  30],"uint8");
end
