# Supplementary material for: A Comprehensive, Affordable, Open-Source Hardware-Software Solution for Flexible Implementation of Complex Behaviors in Head-Fixed Mice
Source: eNeuro. 2023 Jun 26;10(6):ENEURO.0018-23.2023. doi: 10.1523/ENEURO.0018-23.2023 (PMC10306125; doi:10.1523/ENEURO.0018-23.2023)
Supplement: Extended Data 1 — Extended Data containing 3D files, all necessary code, example video clips, parts list, detailed build instructions and full software documentation. Download Extended Data 1, ZIP file. [file enu-eN-MNT-0018-23-s02.zip › HERBs - code/general/start_light_sequence.m]

function start_light_sequence(app,vl1,vl2)
global arduino;
global dac_val_table;

ncyc = app.number_of_stim_cycles.Value;
up_ms = round(1000*app.stim_duration.Value);
low_ms =round(1000*(app.stim_cycle_duration.Value - app.stim_duration.Value));

ncycles_l = mod(ncyc,256);
ncycles_h = floor(ncyc/256);
up_l=  mod(up_ms,256); 
up_h =  floor(up_ms/256); 
low_l =  mod(low_ms,256); 
low_h =  floor(low_ms/256); 

panel = vl2;
dac_val = dac_val_table(vl1+1,panel+1);

switch vl1
    
    case 0  % left
        write(arduino,['b'  up_l up_h low_l low_h ncycles_l ncycles_h  panel  dac_val],"uint8");
    case 1 % center
        write(arduino,['&'  up_l up_h low_l low_h ncycles_l ncycles_h  panel  dac_val],"uint8");
    case 2 % right 
        write(arduino,['+'  up_l up_h low_l low_h ncycles_l ncycles_h  panel  dac_val],"uint8");
end
