# Supplementary material for: A Comprehensive, Affordable, Open-Source Hardware-Software Solution for Flexible Implementation of Complex Behaviors in Head-Fixed Mice
Source: eNeuro. 2023 Jun 26;10(6):ENEURO.0018-23.2023. doi: 10.1523/ENEURO.0018-23.2023 (PMC10306125; doi:10.1523/ENEURO.0018-23.2023)
Supplement: Extended Data 1 — Extended Data containing 3D files, all necessary code, example video clips, parts list, detailed build instructions and full software documentation. Download Extended Data 1, ZIP file. [file enu-eN-MNT-0018-23-s02.zip › HERBs - code/general/start_light_sequence_rate_disc.m]

function start_light_sequence_rate_disc(app,dac_val)
global arduino rate;
global  single_panel_rate;


% get rates
    
if app.single_panel.Value

%     if app.higher_rate_correct.Value
%         if reward_spout == 0 % left
%             rte = rate.l;
%         else
%             rte = rate.r;
%         end
%     else
%         if reward_spout == 0 % left
%             rte = rate.r;
%         else
%             rte = rate.l;
%         end
%     end
    
    rte =  single_panel_rate;

    fprintf('%3.3f   stim rate  = %2.2f \n',toc,rte);

    % center
    ncyc  = round(rte * app.stim_duration_rate_disc.Value);
    ncycles_l = mod(ncyc,256);
    ncycles_h = floor(ncyc/256);
    up_ms  = round(1000/rte/2);
    low_ms = up_ms;
    up_l=  mod(up_ms,256); 
    up_h =  floor(up_ms/256); 
    low_l =  mod(low_ms,256); 
    low_h =  floor(low_ms/256); 
    panel = 4;
    write(arduino,['&'  up_l up_h low_l low_h ncycles_l ncycles_h  panel dac_val ],"uint8");

else

    % left
    ncyc  = round(rate.l * app.stim_duration_rate_disc.Value);
    ncycles_l = mod(ncyc,256);
    ncycles_h = floor(ncyc/256);
    
    up_ms  = round(1000/rate.l/2);
    low_ms = up_ms;
    up_l=  mod(up_ms,256); 
    up_h =  floor(up_ms/256); 
    low_l =  mod(low_ms,256); 
    low_h =  floor(low_ms/256); 
    panel = 4;
    write(arduino,['b'  up_l up_h low_l low_h ncycles_l ncycles_h  panel  dac_val],"uint8");

    % right
    ncyc  = round(rate.r * app.stim_duration_rate_disc.Value);
    ncycles_l = mod(ncyc,256);
    ncycles_h = floor(ncyc/256);
    up_ms  = round(1000/rate.r/2);
    low_ms = up_ms;
    up_l=  mod(up_ms,256); 
    up_h =  floor(up_ms/256); 
    low_l =  mod(low_ms,256); 
    low_h =  floor(low_ms/256); 
    panel = 4;
    write(arduino,['+'  up_l up_h low_l low_h ncycles_l ncycles_h  panel  dac_val],"uint8");
end
% 
