# Supplementary material for: A Comprehensive, Affordable, Open-Source Hardware-Software Solution for Flexible Implementation of Complex Behaviors in Head-Fixed Mice
Source: eNeuro. 2023 Jun 26;10(6):ENEURO.0018-23.2023. doi: 10.1523/ENEURO.0018-23.2023 (PMC10306125; doi:10.1523/ENEURO.0018-23.2023)
Supplement: Extended Data 1 — Extended Data containing 3D files, all necessary code, example video clips, parts list, detailed build instructions and full software documentation. Download Extended Data 1, ZIP file. [file enu-eN-MNT-0018-23-s02.zip › HERBs - code/general/wait_for_ack.m]

function wait_for_ack()
global arduino sdata;
tic;
while 1
    pause(0.005);
    bav = arduino.BytesAvailable;
%      fprintf('waiting for ack  % 4.3f     bav = %d\n',toc,bav);
     if bav > 0
%           fprintf('waiting for ack  % 4.3f   ---   bav = %d\n',toc,bav);
         sdata = read(arduino,bav,"uint8");    
%          fprintf('%4.3f init  %s \n',toc,sdata);   %GL edit added \n to string
     end
    if ~isempty(sdata)
        if contains(char(sdata),'ack')
            break;
        end
    end
end
