# Supplementary material for: A Comprehensive, Affordable, Open-Source Hardware-Software Solution for Flexible Implementation of Complex Behaviors in Head-Fixed Mice
Source: eNeuro. 2023 Jun 26;10(6):ENEURO.0018-23.2023. doi: 10.1523/ENEURO.0018-23.2023 (PMC10306125; doi:10.1523/ENEURO.0018-23.2023)
Supplement: Extended Data 1 — Extended Data containing 3D files, all necessary code, example video clips, parts list, detailed build instructions and full software documentation. Download Extended Data 1, ZIP file. [file enu-eN-MNT-0018-23-s02.zip › HERBs - code/general/write_excel_file.m]

     
function write_excel_file(state,fname)

warning off MATLAB:xlswrite:AddSheet
sheet_index = 1;

if ~isempty(state.checkboxes_tag)
    writecell(state.checkboxes_tag',fname,'Sheet',sheet_index,'Range','A1:A100');
    writematrix(state.checkboxes_value',fname,'Sheet',sheet_index,'Range','B1:B100');
    sheet_index = sheet_index + 1;
end

if ~isempty(state.editfields_tag)
    writecell(state.editfields_tag',fname,'Sheet',sheet_index,'Range','A1:A100');
    writecell(state.editfields_value',fname,'Sheet',sheet_index,'Range','B1:B100');
    sheet_index = sheet_index + 1;
end

if ~isempty(state.numeric_editfields_tag)
    writecell(state.numeric_editfields_tag',fname,'Sheet',sheet_index,'Range','A1:A100');
    writecell(state.numeric_editfields_value',fname,'Sheet',sheet_index,'Range','B1:B100');
    sheet_index = sheet_index + 1;
end

if ~isempty(state.radiobuttons_tag)
    writecell(state.radiobuttons_tag',fname,'Sheet',sheet_index,'Range','A1:A100');
    writecell(state.radiobuttons_value',fname,'Sheet',sheet_index,'Range','B1:B100');
    sheet_index = sheet_index + 1;
end

if ~isempty(state.dropdowns_tag)
    writecell(state.dropdowns_tag',fname,'Sheet',sheet_index,'Range','A1:A100');
    writecell(state.dropdowns_value',fname,'Sheet',sheet_index,'Range','B1:B100');
end
