# Supplementary material for: A Comprehensive, Affordable, Open-Source Hardware-Software Solution for Flexible Implementation of Complex Behaviors in Head-Fixed Mice
Source: eNeuro. 2023 Jun 26;10(6):ENEURO.0018-23.2023. doi: 10.1523/ENEURO.0018-23.2023 (PMC10306125; doi:10.1523/ENEURO.0018-23.2023)
Supplement: Extended Data 1 — Extended Data containing 3D files, all necessary code, example video clips, parts list, detailed build instructions and full software documentation. Download Extended Data 1, ZIP file. [file enu-eN-MNT-0018-23-s02.zip › HERBs - code/gonogo/control_spouts_gonogo.m]

function control_spouts_gonogo(s1,fl,app)
global arduino;

if app.disable_center_spout.Value % if  center disabled the return
    return;
end


if fl == 0  % 0 means center
        %center
            switch s1
            case app.sp1rest.Value
                temp1 = 20;
            case app.sp1ext.Value
                temp1 = 40;
            otherwise
                temp1 = 0;
            end
            
       if app.servo.Value
            s1 = s1*6;
            s1 = 180 - s1;
            temp = 1;
       else    % linear
           temp = 0;
       end
    
        write(arduino,['i' char(s1) char(temp1),temp],"uint8"'); % center
        fprintf('%4.3f spout_C   %3.1f      \n',toc, (s1));

else  % 

       %sides
       switch s1
            case app.sp2rest.Value
                temp1 = 20;
            case app.sp2ext.Value
                temp1 = 40;
            otherwise
                temp1 = 0;
       end
        
       if app.servo.Value
    %         s1 = s1*6;
    %         s1 = 180 - s1;
           s1 = s1*6;
           temp = 1;
       else  % linear
           temp =0;
       end
    
        write(arduino,['j' char(s1) char(temp1),temp],"uint8"'); % center
       
       fprintf('%4.3f spouts_LR   %3.1f      \n',toc, (s1));
end
