# Supplementary material for: A Comprehensive, Affordable, Open-Source Hardware-Software Solution for Flexible Implementation of Complex Behaviors in Head-Fixed Mice
Source: eNeuro. 2023 Jun 26;10(6):ENEURO.0018-23.2023. doi: 10.1523/ENEURO.0018-23.2023 (PMC10306125; doi:10.1523/ENEURO.0018-23.2023)
Supplement: Extended Data 1 — Extended Data containing 3D files, all necessary code, example video clips, parts list, detailed build instructions and full software documentation. Download Extended Data 1, ZIP file. [file enu-eN-MNT-0018-23-s02.zip › HERBs - code/gonogo/dac_to_zero.m]

function dac_to_zero(a,~,app)

% catch trial dac to zero
global arduino

stop(a);
delete(a);
clear a;

if app.visual_active_go.Value
%                 write 000 to  quad dac ch C
      write(arduino,['c' 2  0 0],"uint8");
else
%                 write 0 to single dac
      write(arduino,['g' 0],"uint8");
end

fprintf('%3.3f  dac to zero\n',toc);
