# Supplementary material for: A Comprehensive, Affordable, Open-Source Hardware-Software Solution for Flexible Implementation of Complex Behaviors in Head-Fixed Mice
Source: eNeuro. 2023 Jun 26;10(6):ENEURO.0018-23.2023. doi: 10.1523/ENEURO.0018-23.2023 (PMC10306125; doi:10.1523/ENEURO.0018-23.2023)
Supplement: Extended Data 1 — Extended Data containing 3D files, all necessary code, example video clips, parts list, detailed build instructions and full software documentation. Download Extended Data 1, ZIP file. [file enu-eN-MNT-0018-23-s02.zip › HERBs - code/gonogo/read_serial_gonogo.m]

function read_serial_gonogo(obj,~)
global sdata lick_detected;

bav = get(obj,'BytesAvailable');
if bav > 0
    sdata = read(obj,bav,"uint8");    
    fprintf('%4.3f  %s \n',toc,sdata);   %GL edit added \n to string
    if contains(char(sdata),'lcC')
         lick_detected = 1;
     end

end
