# Supplementary material for: A Comprehensive, Affordable, Open-Source Hardware-Software Solution for Flexible Implementation of Complex Behaviors in Head-Fixed Mice
Source: eNeuro. 2023 Jun 26;10(6):ENEURO.0018-23.2023. doi: 10.1523/ENEURO.0018-23.2023 (PMC10306125; doi:10.1523/ENEURO.0018-23.2023)
Supplement: Extended Data 1 — Extended Data containing 3D files, all necessary code, example video clips, parts list, detailed build instructions and full software documentation. Download Extended Data 1, ZIP file. [file enu-eN-MNT-0018-23-s02.zip › HERBs - code/gonogo/set_defaults_gonogo.m]

global notes  animalid animalid  brightness reward_pulse_C ;
global sp2ext sp2rest sp1ext sp1rest
global audio_stimulation_frequency_nogo audio_volume_nogo audio_stimulus_duration_nogo
global stimulation_frequency_visual_nogo stimulus_duration_visual_nogo line_delay_nogo
global stim_start_delay_number_of_steps stim_start_delay_min start_tone_volume
global punishment_volume wait_after_lick_time delay_period_number_of_steps
global delay_period_max punishment_timeout punishment_duration start_signal_duration
global lick_time percentage_of_catch_trials number_of_licks_required response_window
global delay_period_min stim_start_delay_max max_window_of_no_responses
global percentage_of_go_trials short_iti_max iti_max ex_duration short_iti_min iti_min
global audio_stimulation_frequency_go audio_volume_go audio_stimulus_duration_go
global stimulation_frequency_visual_go stimulus_duration_visual_go
global line_delay_go disable_center_spout servo linear auditory_active_nogo
global visual_active_nogo cr_rule early_lick_reset free_reward auditory_active_go visual_active_go


% 
% 
%  
% notes      
% animalid     animalid 
% brightness      1.0 
% reward_pulse_C     45.0 
% sp2ext     12.0 
% sp2rest     14.0 
% sp1ext     25.0 
% sp1rest     14.0 
% audio_stimulation_frequency_nogo     100.0 
% audio_volume_nogo     16.0 
% audio_stimulus_duration_nogo     10.0 
% stimulation_frequency_visual_nogo      4.0 
% stimulus_duration_visual_nogo     1000.0 
% line_delay_nogo     22.0 
% stim_start_delay_number_of_steps      3.0 
% stim_start_delay_min      0.1 
% start_tone_volume     22.0 
% punishment_volume     22.0 
% wait_after_lick_time      1.0 
% delay_period_number_of_steps      1.0 
% delay_period_max      4.0 
% punishment_timeout      1.0 
% punishment_duration      1.0 
% start_signal_duration      1.0 
% lick_time      1.0 
% percentage_of_catch_trials     10.0 
% number_of_licks_required      1.0 
% response_window      0.1 
% delay_period_min      3.0 
% stim_start_delay_max      0.2 
% max_window_of_no_responses     200.0 
% percentage_of_go_trials     50.0 
% short_iti_max      3.0 
% iti_max      4.0 
% ex_duration     900.0 
% short_iti_min      2.0 
% iti_min      3.0 
% audio_stimulation_frequency_go     10.0 
% audio_volume_go      1.0 
% audio_stimulus_duration_go      2.0 
% stimulation_frequency_visual_go      5.0 
% stimulus_duration_visual_go     1000.0 
% line_delay_go      2.0 
% disable_center_spout     0 
% servo     1 
% linear     0 
% auditory_active_nogo     0 
% visual_active_nogo     1 
% cr_rule     0 
% early_lick_reset     1 
% free_reward     0 
% auditory_active_go     0 
% visual_active_go     1 
