# Supplementary material for: A Comprehensive, Affordable, Open-Source Hardware-Software Solution for Flexible Implementation of Complex Behaviors in Head-Fixed Mice
Source: eNeuro. 2023 Jun 26;10(6):ENEURO.0018-23.2023. doi: 10.1523/ENEURO.0018-23.2023 (PMC10306125; doi:10.1523/ENEURO.0018-23.2023)
Supplement: Extended Data 1 — Extended Data containing 3D files, all necessary code, example video clips, parts list, detailed build instructions and full software documentation. Download Extended Data 1, ZIP file. [file enu-eN-MNT-0018-23-s02.zip › HERBs - code/gonogo/start_audio_sequence_nogo.m]

function duration = start_audio_sequence_nogo(app)
global arduino ;
global dac_val_audio;

write(arduino,'a',"uint8");
audio_volume = app.audio_volume_nogo.Value;
write(arduino,audio_volume,"uint8");

if 0
% write to dac C
dac_val = 2000;
dl = mod(dac_val,256);
dh = floor(dac_val/256);
write(arduino,['c'  2 dl dh],"uint8");
end

tf = round(str2double(app.audio_tone_pitch_nogo.Value));

if strfind(app.audio_stimulus_type_nogo.Value,'noise');
     mbank = 2;
else
    mbank = 1;
end
write(arduino,['=' tf],"uint8");  % skip (for frequency)

ncyc = round(app.audio_stimulation_frequency_nogo.Value*app.audio_stimulus_duration_nogo.Value/1000);
up_ms = round(1000/app.audio_stimulation_frequency_nogo.Value/2);
low_ms = up_ms;

duration = ncyc*(up_ms + low_ms)/1000;

ncycles_l = mod(ncyc,256);
ncycles_h = floor(ncyc/256);

up_l=  mod(up_ms,256); 
up_h =  floor(up_ms/256); 
low_l =  mod(low_ms,256); 
low_h =  floor(low_ms/256); 


if app.stimulus_side_left_nogo.Value    
%     case 0  % left + dac val
        write(arduino,['m'  up_l up_h low_l low_h ncycles_l ncycles_h  mbank  dac_val_audio.nogo_L],"uint8");
else
%     case 1 % right  + dac val
        write(arduino,['n'  up_l up_h low_l low_h ncycles_l ncycles_h  mbank  dac_val_audio.nogo_R],"uint8");
end
