# Supplementary material for: A Comprehensive, Affordable, Open-Source Hardware-Software Solution for Flexible Implementation of Complex Behaviors in Head-Fixed Mice
Source: eNeuro. 2023 Jun 26;10(6):ENEURO.0018-23.2023. doi: 10.1523/ENEURO.0018-23.2023 (PMC10306125; doi:10.1523/ENEURO.0018-23.2023)
Supplement: Extended Data 1 — Extended Data containing 3D files, all necessary code, example video clips, parts list, detailed build instructions and full software documentation. Download Extended Data 1, ZIP file. [file enu-eN-MNT-0018-23-s02.zip › HERBs - code/gonogo/start_light_sequence_nogo.m]

function duration = start_light_sequence_nogo(app,dac_val)
global arduino;

panel = str2double(app.stimulation_type_visual_nogo.Value);

ncyc = round(app.stimulation_frequency_visual_nogo.Value*app.stimulus_duration_visual_nogo.Value/1000);
up_ms = round(1000/app.stimulation_frequency_visual_nogo.Value/2);
low_ms = up_ms;

duration = ncyc*(up_ms + low_ms)/1000;

ncycles_l = mod(ncyc,256);
ncycles_h = floor(ncyc/256);
up_l=  mod(up_ms,256); 
up_h =  floor(up_ms/256);     
low_l =  mod(low_ms,256); 
low_h =  floor(low_ms/256); 

% dac_val = dac_val_table(vl1+1,panel+1);
% sen d2 V to dac C
% dac_val = 20;

panel = 6;
if app.stimulus_side_left_nogo.Value    
%     case 0  % left
        write(arduino,['b'  up_l up_h low_l low_h ncycles_l ncycles_h  panel  dac_val],"uint8");
%     case 1 % center
%         write(arduino,['&'  up_l up_h low_l low_h ncycles_l ncycles_h  panel  dac_val],"uint8");
else
%     case 2 % right 
        write(arduino,['+'  up_l up_h low_l low_h ncycles_l ncycles_h  panel  dac_val],"uint8");
end
