# Supplementary material for: A Comprehensive, Affordable, Open-Source Hardware-Software Solution for Flexible Implementation of Complex Behaviors in Head-Fixed Mice
Source: eNeuro. 2023 Jun 26;10(6):ENEURO.0018-23.2023. doi: 10.1523/ENEURO.0018-23.2023 (PMC10306125; doi:10.1523/ENEURO.0018-23.2023)
Supplement: Extended Data 1 — Extended Data containing 3D files, all necessary code, example video clips, parts list, detailed build instructions and full software documentation. Download Extended Data 1, ZIP file. [file enu-eN-MNT-0018-23-s02.zip › HERBs - code/gonogo/start_nogo_stimulus.m]

function     duration  =     start_nogo_stimulus(app)
global dacvoltage;

if app.visual_active_nogo.Value
    
%     visual stimulus
   duration =  start_light_sequence_nogo(app,dacvoltage.visual.nogo);

else
% auditory  stimulus
   duration=  start_audio_sequence_nogo(app);

end
