# Supplementary material for: A Comprehensive, Affordable, Open-Source Hardware-Software Solution for Flexible Implementation of Complex Behaviors in Head-Fixed Mice
Source: eNeuro. 2023 Jun 26;10(6):ENEURO.0018-23.2023. doi: 10.1523/ENEURO.0018-23.2023 (PMC10306125; doi:10.1523/ENEURO.0018-23.2023)
Supplement: Extended Data 1 — Extended Data containing 3D files, all necessary code, example video clips, parts list, detailed build instructions and full software documentation. Download Extended Data 1, ZIP file. [file enu-eN-MNT-0018-23-s02.zip › HERBs - code/gonogo/to_iti_long.m]

function to_iti_long(app)
global statetimer state arduino;
global spout1pos;
global lick_detected;
stop(statetimer);

lick_detected = 0;
% added 4/2/2021
control_spouts_gonogo(spout1pos.rest,0,app);

dl = (app.iti_min.Value + rand*(app.iti_max.Value - app.iti_min.Value));
dl = round(1000*dl)/1000;
statetimer.StartDelay = dl;
start(statetimer);
state = 'iti';
app.statetext.Text = state; 
fprintf('%4.3f starting iti    %4.3f  \n',toc,dl);
