# Supplementary material for: A Comprehensive, Affordable, Open-Source Hardware-Software Solution for Flexible Implementation of Complex Behaviors in Head-Fixed Mice
Source: eNeuro. 2023 Jun 26;10(6):ENEURO.0018-23.2023. doi: 10.1523/ENEURO.0018-23.2023 (PMC10306125; doi:10.1523/ENEURO.0018-23.2023)
Supplement: Extended Data 1 — Extended Data containing 3D files, all necessary code, example video clips, parts list, detailed build instructions and full software documentation. Download Extended Data 1, ZIP file. [file enu-eN-MNT-0018-23-s02.zip › HERBs - code/gonogo/to_punishment_timeout.m]

function to_punishment_timeout(app)
global statetimer state lick_detected;
stop(statetimer);

statetimer.StartDelay  = (app.punishment_timeout.Value);
start(statetimer);
state = 'punishment_timeout';
app.statetext.Text = state; 
fprintf('%4.3f starting punishment_timeout    \n',toc);
lick_detected = 0;
