# Supplementary material for: A Comprehensive, Affordable, Open-Source Hardware-Software Solution for Flexible Implementation of Complex Behaviors in Head-Fixed Mice
Source: eNeuro. 2023 Jun 26;10(6):ENEURO.0018-23.2023. doi: 10.1523/ENEURO.0018-23.2023 (PMC10306125; doi:10.1523/ENEURO.0018-23.2023)
Supplement: Extended Data 1 — Extended Data containing 3D files, all necessary code, example video clips, parts list, detailed build instructions and full software documentation. Download Extended Data 1, ZIP file. [file enu-eN-MNT-0018-23-s02.zip › HERBs - code/gonogo/to_wait_for_lick.m]

function to_wait_for_lick(app)

global state statetimer;
global spout1pos;
global sdata;
global  lick_counter ;
global trial_type;
global arduino;

lick_counter = 0;

fprintf('%4.3f  delay_period expired \n',toc);
% center_spout in
% set  spouts to rest position
spout1pos.ext = app.sp1ext.Value;
spout1pos.rest = app.sp1rest.Value;
% spout2pos.ext = app.sp2ext.Value;
% spout2pos.rest = app.sp2rest.Value;

control_spouts_gonogo(spout1pos.ext,0,app);
stop(statetimer);
% in Go trials give a reward here
if app.free_reward.Value && strcmp(trial_type,'go')
    reward_Callback(app,'C');
end

statetimer.StartDelay = app.response_window.Value;
start(statetimer);
state = 'wait_for_lick';
app.statetext.Text = state; 
fprintf('%4.3f  starting wait_for_lick  \n',toc);
sdata = [];

% response window indicator to HIGH
write(arduino,['o'  1],"uint8");
