# Supplementary material for: A Comprehensive, Affordable, Open-Source Hardware-Software Solution for Flexible Implementation of Complex Behaviors in Head-Fixed Mice
Source: eNeuro. 2023 Jun 26;10(6):ENEURO.0018-23.2023. doi: 10.1523/ENEURO.0018-23.2023 (PMC10306125; doi:10.1523/ENEURO.0018-23.2023)
Supplement: Extended Data 1 — Extended Data containing 3D files, all necessary code, example video clips, parts list, detailed build instructions and full software documentation. Download Extended Data 1, ZIP file. [file enu-eN-MNT-0018-23-s02.zip › HERBs_parts_list.xlsx]

## Sheet: Sheet1
			# per rig (GNG)	# per rig (2AFC)	~ price	cost (GNG)	cost (2AFC)	vendor	part #	link
		arduino
		arduino mega	1	1	40.3	40.3	40.3	Arduino	A000067	https://store-usa.arduino.cc/products/arduino-mega-2560-rev3?selectedStore=us
		arduino DUE	1	1	40.3	40.3	40.3	arduino	A000062	https://store-usa.arduino.cc/products/arduino-due
		electronics and other parts
		capacitative lick detector	1	3	6.5	6.5	19.5	sparkfun	14520	https://www.sparkfun.com/products/14520
		capacitor	1	3	0.3	0.3	0.9	sparkfun	8375	https://www.sparkfun.com/products/8375
		power control kit	1	3	5.95	5.95	17.85	sparkfun	12959	https://www.sparkfun.com/products/12959
		MOSFET chip (alternative power ctrl.)	1	3	1.25	1.25	3.75	sparkfun	10213	https://www.sparkfun.com/products/10213
		level converter	1	1	3.5	3.5	3.5	sparkfun	BOB-12009	https://www.sparkfun.com/products/12009
		10k Ohm resistor	1	3	0.025	0.025	0.075	sparkfun	11508	https://www.sparkfun.com/products/11508
		diode rectifier	1	3	0.25	0.25	0.75	sparkfun	14884	https://www.sparkfun.com/products/14884
		speakers	2	2	2.45	4.9	4.9	sparkfun	9151	https://www.sparkfun.com/products/9151
		1/4 inch hub	1	1	4.99	4.99	4.99	sparkfun	12488	https://www.sparkfun.com/products/12488
		LED panels	3	3	6.95	20.85	20.85	adafruit	2973	https://www.adafruit.com/product/2973
		LED panel drivers	3	3	5.95	17.85	17.85	adafruit	2946	https://www.adafruit.com/product/2946
		audio amp	1	1	19.95	19.95	19.95	adafruit	MAX9744	https://www.adafruit.com/product/1752
		tubing (if longer range is needed)	1	1	86	86	86	cole-parmer	EW-06419-04	https://www.coleparmer.com/i/masterflex-microbore-transfer-tubing-tygon-nd-100-80-0-040-id-x-0-070-od-100-ft/0641904?searchterm=EW-06419-04
		solenoid valve	1	3	75.78	75.78	227.34	reet corp.	075P2NC12-02S	http://www.reetcorp.com/products-valves.html
		1/4 inch shaft ~1.5'' long	1	1	9.64	9.64	9.64	McMaster	8632T144	https://www.mcmaster.com/8632T144/
		1/4 bearings	2	2	10.98	21.96	21.96	McMaster	4262T36	https://www.mcmaster.com/4262T36/
		1/4'' wheel lock shaft collar	1	1	3.1	3.1	3.1	McMaster	9946K11	https://www.mcmaster.com/9946K11/
		12v power supply	1	1	6.98	6.98	6.98	amazon	generic	https://www.amazon.com/Adapter-SANSUN-AC100-240V-Transformers-Switching/dp/B01AZLA9XQ/ref=sr_1_3?keywords=12v+power+supply&qid=1646171112&sprefix=12v+%2Caps%2C119&sr=8-3
		9V power supply	1	1	9.99	9.99	9.99	amazon	generic	https://www.amazon.com/DAddario-PW-CT-9V-Power-Adapter-Sleeve-Positive/dp/B00191WVF6/ref=sr_1_1?crid=QTWGCG0MFKZ2&keywords=9v+power+supply&qid=1646171117&sprefix=9v+power+supply%2Caps%2C117&sr=8-1
		running wheel	1	1	12.99	12.99	12.99	amazon	generic	https://www.amazon.com/gp/product/B00ZB3S62K/ref=ppx_yo_dt_b_search_asin_title?ie=UTF8&psc=1
		plasti dip (wheel coating)	1	1	7.99	7.99	7.99	amazon	generic	https://www.amazon.com/Plasti-Dip-11252-6-Spray-Fluid_Ounces/dp/B00KUBKUQ8/ref=sxts_b2b_ccp_search_w_op?crid=2LEWEUGPT7U02&cv_ct_cx=plasti+dip&keywords=plasti+dip&pd_rd_i=B00KUBKUQ8&pd_rd_r=d7f1334d-e600-4610-8d47-7d4df261a850&pd_rd_w=Z2I6I&pd_rd_wg=YT3ET&pf_rd_p=5b4ffd46-5d67-49f6-8205-cc9b687c425b&pf_rd_r=GSMMNPXXRRV6XMZDB7VW&qid=1646176260&sprefix=plastidip%2Caps%2C115&sr=1-1-d27bdacb-ad14-337…
		3D arm	1	1	31.35	31.35	31.35	amazon	generic	https://www.amazon.com/gp/product/B07KPY6ZC3/ref=ppx_yo_dt_b_search_asin_title?ie=UTF8&psc=1
		IR webcam	1	1	34.99	34.99	34.99	amazon	generic	https://www.amazon.com/gp/product/B0829HZ3Q7/ref=ppx_yo_dt_b_search_asin_title?ie=UTF8&psc=1
		power strip (8x)	1	1	17.97	17.97	17.97	amazon	generic	https://www.amazon.com/Protector-Nuetsa-Extension-Outlets-Joules/dp/B09F2XPJ47/ref=sr_1_1?keywords=power+strip+8+outlet&qid=1646171828&s=electronics&sprefix=power+strip+8%2Celectronics%2C111&sr=1-1
		PC (core i5, 8gb ram)	1	1	500	500	500	amazon	any	https://www.amazon.com/Dell-Inspiron-Compact-Tower-Desktop/dp/B09HHMZN4W/ref=sr_1_1?crid=1KSU66CMUJBFE&keywords=core+i5+desktop&qid=1646171918&s=electronics&sprefix=core+i5+desktop%2Celectronics%2C107&sr=1-1
		small breadboards	1	1	9.59	9.59	9.59	amazon	generic	https://www.amazon.com/DEYUE-Solderless-Prototype-Breadboard-breadboard/dp/B07DMHVC3R/ref=sr_1_9?crid=JFJ3KP6CCHC7&keywords=breadboards&qid=1646171956&sprefix=breadboards%2Caps%2C118&sr=8-9
		20awg wire	1	1	16.38	16.38	16.38	amazon	generic	https://www.amazon.com/gp/product/B083DNGSPV/ref=ppx_yo_dt_b_search_asin_title?ie=UTF8&psc=1
		LED goosneck lamp	1	1	21.5	21.5	21.5	amazon	generic	https://www.amazon.com/gp/product/B07L6T1N1K/ref=ppx_yo_dt_b_search_asin_title?ie=UTF8&psc=1
		spout tubing	1	1	7.58	7.58	7.58	amazon	generic	https://www.amazon.com/gp/product/B004WPQ59O/ref=ppx_yo_dt_b_search_asin_title?ie=UTF8&psc=1
		rotary servo	1	2	20.99	20.99	41.98	amazon	MG90S	https://www.amazon.com/gp/product/B07F7VJQL5/ref=ppx_yo_dt_b_search_asin_title?ie=UTF8&psc=1
		linear actuator (optional if not servo)	1	2	90	90	180	actuonix	L12-30-50-12-I	https://www.actuonix.com/Rod-Actuators-s/1924.htm
		mechanical parts
		90 degree thumbscrew holder (RA90)	4	4	10.3	41.2	41.2	Thorlabs	RA90	https://www.thorlabs.com/thorproduct.cfm?partnumber=RA90
		adjustable angle thumbscrew holder	2	2	25.63	51.26	51.26	Thorlabs	SWC	https://www.thorlabs.com/thorproduct.cfm?partnumber=SWC
		1/2'' rod to screw (RA180)	1	1	11.75	11.75	11.75	Thorlabs	RA180	https://www.thorlabs.com/thorproduct.cfm?partnumber=RA180
		1/2' rod 1'' (TR1)	1	1	5.12	5.12	5.12	Thorlabs	TR1	https://www.thorlabs.com/newgrouppage9.cfm?objectgroup_id=1266&pn=TR1#237
		1/2' rod 2'' (TR2)	1	1	5.62	5.62	5.62	Thorlabs	TR2	https://www.thorlabs.com/newgrouppage9.cfm?objectgroup_id=1266&pn=TR1#237
		1/2' rod 4'' (TR4)	3	3	6.35	19.05	19.05	Thorlabs	TR4	https://www.thorlabs.com/newgrouppage9.cfm?objectgroup_id=1266&pn=TR1#237
		1/2' rod 6'' (TR6)	4	4	7.7	30.8	30.8	Thorlabs	TR6	https://www.thorlabs.com/newgrouppage9.cfm?objectgroup_id=1266&pn=TR1#237
		1/2' rod 8'' (TR8)	1	1	9.23	9.23	9.23	Thorlabs	TR8	https://www.thorlabs.com/newgrouppage9.cfm?objectgroup_id=1266&pn=TR1#237
		post holder base full (BA1)	4	4	5.77	23.08	23.08	Thorlabs	BA1	https://www.thorlabs.com/newgrouppage9.cfm?objectgroup_id=47&pn=BA1#2978
		post holder base half (BA1S)	2	2	5.36	10.72	10.72	Thorlabs	BA1S	https://www.thorlabs.com/newgrouppage9.cfm?objectgroup_id=47&pn=BA1#2978
		post holders 1 inch	1	1	7.78	7.78	7.78	Thorlabs	PH1	https://www.thorlabs.com/newgrouppage9.cfm?objectgroup_id=1268&pn=PH1#238
		post holders 2 inch	2	2	8.52	17.04	17.04	Thorlabs	PH2	https://www.thorlabs.com/newgrouppage9.cfm?objectgroup_id=1268&pn=PH1#238
		post holders 3 inch	2	2	9.16	18.32	18.32	Thorlabs	PH3	https://www.thorlabs.com/newgrouppage9.cfm?objectgroup_id=1268&pn=PH1#238
		mini series adapter	2	2	5.55	11.1	11.1	Thorlabs	MSA8	https://www.thorlabs.com/newgrouppage9.cfm?objectgroup_id=1745&pn=MSA8#1438
		90 degree bracket	2	2	15.53	31.06	31.06	Thorlabs	ER90B	https://www.thorlabs.com/newgrouppage9.cfm?objectgroup_id=6324&pn=ER90B#6332
		cage assembly rod	2	2	5.33	10.66	10.66	Thorlabs	ER05	https://www.thorlabs.com/newgrouppage9.cfm?objectgroup_id=4125&pn=ER05#4143
		3D stage	1	1	336.08	336.08	336.08	Thorlabs	DT12XYZ	https://www.thorlabs.com/newgrouppage9.cfm?objectgroup_id=2952&pn=DT12XYZ
		breadboard 12/16	1	1	204.43	204.43	204.43	Thorlabs	MB1218	https://www.thorlabs.com/newgrouppage9.cfm?objectgroup_id=159&pn=MB1218
		machined / printed parts
		LED panel holder	1	1				lab made: either 3d print or bend a piece of aluminium (also possible to carve from styrofoam
		tripple spout holder	0	1				lab made: either 3d print or carve from styrofoam
		servo-to-linear-actuator translator	1	2				lab made: 3D print
		data acqusition
		Nationl Instruments DAQ (alternative)	1	1	1897	1897	1897	National instruments	USB-6218	https://www.ni.com/en-us/shop/hardware/products/multifunction-io-device.html
		MC USB-1208FS-Plus (low cost)	1	1	199	199	199	Measurement Computing	6069-410-061	https://www.mccdaq.com/usb-data-acquisition/USB-1208FS-Plus.aspx
		enclosure (double rig) - costs approximate
		1 3/8'' dovel for frame 12'' long	8	8
		1 3/8'' dovel for frame 24'' long	6	6
		1 3/8'' dovel for frame 18'' long	6	6
		1 3/8'' dovel 8ft cut to above sizes	5	5	7.98	39.9	39.9	home depot	generic	https://www.homedepot.com/p/Mendocino-Forest-Products-1-3-8-in-x-1-3-8-in-x-8-ft-B-and-Better-S4S-Redwood-Lumber-903116/100038906
		1/2'' plywood 21x24'' for tops	3
		1/2'' plywood 14x11'' for doors	4
		1/2'' plywood 30x24'' for back	1
		1/2'' plywood 30x21'' for sides	2
		1/2'' plywood 4' x 8' cut to above size	1	1	60	60	60	home depot	generic	https://www.homedepot.com/p/Columbia-Forest-Products-1-2-in-x-4-ft-x-8-ft-PureBond-Birch-Plywood-833185/100020218?MERCH=REC-_-searchViewed-_-NA-_-100020218-_-N&
		door hinges	8	8	3.98	31.84	31.84	amazon	generic	https://www.amazon.com/LIBERTY-H01915C-SN-2-Inch-Semi-Wrap-Overlay/dp/B005YVKMR6/ref=sr_1_6?crid=1UZLTQ5JMTTCY&keywords=1%2F2%E2%80%9D+Overlay+Partial+Wrap+Semi+Wrap+Self+Closing+Cabinet+Hinges&qid=1646174752&s=hi&sprefix=1%2F2+overlay+partial+wrap+semi+wrap+self+closing+cabinet+hinges%2Ctools%2C95&sr=1-6
		door magnets (set of 4)	2	2	5.98	11.96	11.96	amazon	generic	https://www.amazon.com/JQK-Magnetic-Stainless-Thickness-Furniture/dp/B07B4TW3YY/ref=sxts_b2b_sx_reorder_v3_business?crid=2S6CMC7RVYJK7&cv_ct_cx=door+magnet&keywords=door+magnet&pd_rd_i=B07B4TW3YY&pd_rd_r=9e7c190f-158c-488a-a886-8c368726ac8e&pd_rd_w=EKVF9&pd_rd_wg=opaIB&pf_rd_p=f173f6ce-985e-493d-b730-0ddc8feb22e1&pf_rd_r=ZEZEBE1EBVM0JACHCRAT&qid=1646174832&s=hi&sprefix=door+magne%2Ctools%2C109&sr…
		2'' wood screws (box)	1	1	12.88	12.88	12.88	amazon	generic	https://www.amazon.com/gp/product/B08MDXC1GG/ref=ppx_yo_dt_b_search_asin_title?ie=UTF8&psc=1
		0.5'' truss head wood screws (box)	1	1	6.5	6.5	6.5	amazon	generic	https://www.amazon.com/gp/product/B08545BSYB/ref=ppx_yo_dt_b_search_asin_title?ie=UTF8&psc=1
		egg crate foam	1	1	18.99	18.99	18.99	amazon	generic	https://www.amazon.com/Polyurethane-Charcoal-Convoluted-Foam-Packing/dp/B01G61TJCG/ref=sr_1_1?crid=23RO2AYLOLUE8&keywords=egg+crate+foam&qid=1646176004&s=musical-instruments&sprefix=egg+crate+foam%2Cmi%2C101&sr=1-1
		mass loaded vinyl	1	2	59.99	59.99	119.98	amazon	generic	https://www.amazon.com/TMS-Sound-Proofing-Padding-Wall/dp/B01EGX3XF0/ref=sxts_b2b_sx_reorder_v3_customer?cv_ct_cx=mass%2Bloaded%2Bvinyl&keywords=mass%2Bloaded%2Bvinyl&pd_rd_i=B008JHE1P6&pd_rd_r=681f4559-68ad-4d27-869e-ff6136f9ad59&pd_rd_w=5qHAU&pd_rd_wg=Vc3wQ&pf_rd_p=f173f6ce-985e-493d-b730-0ddc8feb22e1&pf_rd_r=ZYRJBY5AX722AGQ88G89&qid=1646175945&sprefix=mass%2Bloa%2Caps%2C117&sr=1-1-722db4e4-77f…
					sum	2341.1	2590.29
